# Supplementary material for: Ythdf2 Ablation Protects Aged Retina From RGC Dendrite Shrinking and Visual Decline
Source: Aging Cell. 2025 May 15;24(7):e70107. doi: 10.1111/acel.70107 (PMC12266746; doi:10.1111/acel.70107)
Supplement: Supplementary file 1 — Movies S1–S5. [file ACEL-24-e70107-s001.zip]

Archive with 6 entries (6 files):
- MovieS1S5 caption.docx
- Movie 1.mov
- Movie 2.mov
- Movie 3.mov
- Movie 4.mov
- Movie 5.mov
